# Supplementary material for: Haplotype Purging after Relaxation of Selection in Lines of Chickens That Had Undergone Long-Term Selection for High and Low Body Weight
Source: Genes (Basel). 2020 Jun 8;11(6):630. doi: 10.3390/genes11060630 (PMC7349872; doi:10.3390/genes11060630)
Supplement: Supplementary file 1 [file genes-11-00630-s001.zip]

Archive with 5 entries (4 files):
- SupplementaryTablesS1-S12.pdf
- __MACOSX/
- __MACOSX/._SupplementaryTablesS1-S12.pdf
- Supplementary_Figures_S1-S15.pdf
- __MACOSX/._Supplementary_Figures_S1-S15.pdf
